# Supplementary material for: Stress Distribution Prediction of Circular Hollow Section Tube in Flexible High-Neck Flange Joints Based on the Hybrid Machine Learning Model
Source: Materials (Basel). 2023 Oct 23;16(20):6815. doi: 10.3390/ma16206815 (PMC10608337; doi:10.3390/ma16206815)
Supplement: Supplementary file 1 [file materials-16-06815-s001.zip]

Archive with 1 entries (1 files):
- materials-2648720-supplementary.xlsx
