# Supplementary material for: Stress Distribution Prediction of Circular Hollow Section Tube in Flexible High-Neck Flange Joints Based on the Hybrid Machine Learning Model
Source: Materials (Basel). 2023 Oct 23;16(20):6815. doi: 10.3390/ma16206815 (PMC10608337; doi:10.3390/ma16206815)
Supplement: Supplementary file 1 [file materials-16-06815-s001.zip › materials-2648720-supplementary.xlsx]

## Sheet: Rainflow matrix
Number of cycles: Axial force of tower column	Cycle range [kN]
Cycle mean [kN]	28.5086	85.5259	142.543	199.56	256.578	313.595	370.612	427.63	484.647	541.664	598.681	655.699	712.716	769.733	826.75	883.768	940.785	997.802	1054.82	1111.84	1168.85	1225.87	1282.89	1339.91	1396.92	1453.94	1510.96	1567.97	1624.99	1682.01	1739.03	1796.04	1853.06	1910.08	1967.1	2024.11	2081.13	2138.15	2195.16	2252.18	2309.2	2366.22	2423.23	2480.25	2537.27	2594.29	2651.3	2708.32	2765.34
-1567.97	0	0	0	0	0	0	0	0	0	0	0	0	0	0	0	0	0	0	0	0	0	0	0	0	0	0	0	0	0	0	0	0	0	0	0	0	0	0	0	0	0	0	0	0	0	0	0	0	0
-1510.96	0	0	0	0	0	0	0	0	0	0	0	0	0	0	0	0	0	0	0	0	0	0	0	0	0	0	0	0	0	0	0	0	0	0	0	0	0	0	0	0	0	0	0	0	0	0	0	0	0
-1453.94	8.33334	0	0	0	0	0	0	0	0	0	0	0	0	0	0	0	0	0	0	0	0	0	0	0	0	0	0	0	0	0	0	0	0	0	0	0	0	0	0	0	0	0	0	0	0	0	0	0	0
-1396.92	8.33334	0	8.33334	0	0	0	0	0	0	0	0	0	0	0	0	0	0	0	0	0	0	0	0	0	0	0	0	0	0	0	0	0	0	0	0	0	0	0	0	0	0	0	0	0	0	0	0	0	0
-1339.91	66.6667	16.6667	4.16667	0	0	0	0	0	0	0	0	0	0	0	0	0	0	0	0	0	0	0	0	0	0	0	0	0	0	0	0	0	0	0	0	0	0	0	0	0	0	0	0	0	0	0	0	0	0
-1282.89	166.667	29.1667	12.5	8.33334	0	0	0	0	0	0	0	0	0	0	0	0	0	0	0	0	0	0	0	0	0	0	0	0	0	0	0	0	0	0	0	0	0	0	0	0	0	0	0	0	0	0	0	0	0
-1225.87	91.6667	33.3333	16.6667	0	0	4.16667	0	0	0	0	0	0	0	0	0	0	0	0	0	0	0	0	0	0	0	0	0	0	0	0	0	0	0	0	0	0	0	0	0	0	0	0	0	0	0	0	0	0	0
-1168.85	145.833	50	25	25	0	0	0	0	0	0	0	0	0	0	0	0	0	0	0	0	0	0	0	0	0	0	0	0	0	0	0	0	0	0	0	0	0	0	0	0	0	0	0	0	0	0	0	0	0
-1111.84	166.667	50	12.5	16.6667	0	0	0	0	0	0	0	0	0	0	0	0	0	0	0	0	0	0	0	0	0	0	0	0	0	0	0	0	0	0	0	0	0	0	0	0	0	0	0	0	0	0	0	0	0
-1054.82	95.8334	37.5	25	8.33334	0	4.16667	0	0	0	0	0	0	0	0	0	0	0	0	0	0	0	0	0	0	0	0	0	0	0	0	0	0	0	0	0	0	0	0	0	0	0	0	0	0	0	0	0	0	0
-997.802	200	37.5	12.5	0	0	0	0	0	0	0	0	0	0	0	0	0	0	0	0	0	0	0	0	0	0	0	0	0	0	0	0	0	0	0	0	0	0	0	0	0	0	0	0	0	0	0	0	0	0
-940.785	154.167	54.1667	16.6667	8.33334	8.33334	8.33334	0	0	0	0	0	0	0	0	0	0	0	0	0	0	0	0	0	0	0	0	0	0	0	0	0	0	0	0	0	0	0	0	0	0	0	0	0	0	0	0	0	0	0
-883.768	145.833	45.8334	29.1667	16.6667	16.6667	0	0	0	0	0	0	0	0	0	0	0	0	0	0	0	0	0	0	0	0	0	0	0	0	0	0	0	0	0	0	0	0	0	0	0	0	0	0	0	0	0	0	0	0
-826.75	250	66.6667	12.5	25	0	0	0	0	0	0	0	0	0	0	0	0	0	0	0	0	0	0	0	0	0	0	0	0	0	0	0	0	0	0	0	0	0	0	0	0	0	0	0	0	0	0	0	0	0
-769.733	266.667	83.3334	37.5	25	0	0	0	8.33334	0	0	0	0	0	0	0	0	0	0	0	0	0	0	0	0	0	0	0	0	0	0	0	0	0	0	0	0	0	0	0	0	0	0	0	0	0	0	0	0	0
-712.716	287.5	75	100	8.33334	29.1667	0	8.33334	0	0	0	0	0	0	0	0	0	0	0	0	0	0	0	0	0	0	0	0	0	0	0	0	0	0	0	0	0	0	0	0	0	0	0	0	0	0	0	0	0	0
-655.699	21954.2	145.833	50	45.8334	20.8333	8.33334	8.33334	8.33334	0	0	0	0	0	0	0	0	0	0	0	0	0	0	0	0	0	0	0	0	0	0	0	0	0	0	0	0	0	0	0	0	0	0	0	0	0	0	0	0	0
-598.681	150	83.3334	54.1667	50	20.8333	8.33334	8.33334	25	0	0	0	0	0	0	0	0	0	0	0	0	0	0	0	0	0	0	0	0	0	0	0	0	0	0	0	0	0	0	0	0	0	0	0	0	0	0	0	0	0
-541.664	233.333	91.6667	54.1667	12.5	0	8.33334	8.33334	8.33334	0	0	0	0	0	0	0	0	0	0	0	0	0	0	0	0	0	0	0	0	0	0	0	0	0	0	0	0	0	0	0	0	0	0	0	0	0	0	0	0	0
-484.647	337.5	91.6667	25	29.1667	8.33334	0	0	0	0	0	16.6667	0	8.33334	0	0	0	0	0	0	0	0	0	0	0	0	0	0	0	0	0	0	0	0	0	0	0	0	0	0	0	0	0	0	0	0	0	0	0	0
-427.63	3554.17	58.3334	75	16.6667	16.6667	8.33334	12.5	4.16667	4.16667	0	0	0	0	0	0	0	0	0	0	0	0	0	0	0	0	0	0	0	0	0	0	0	0	0	0	0	0	0	0	0	0	0	0	0	0	0	0	0	0
-370.612	18866.7	133.333	41.6667	37.5	20.8333	8.33334	16.6667	8.33334	0	0	0	0	0	0	0	0	0	0	0	0	0	0	0	0	0	0	0	0	0	0	0	0	0	0	0	0	0	0	0	0	0	0	0	0	0	0	0	0	0
-313.595	2245.83	925	83.3334	25	45.8334	16.6667	41.6667	16.6667	20.8333	0	0	0	0	0	0	0	0	0	0	0	0	0	0	0	0	0	0	0	0	0	0	0	0	0	0	0	0	0	0	0	0	0	0	0	0	0	0	0	0
-256.578	30858.3	300	54.1667	62.5	41.6667	20.8333	33.3333	33.3333	12.5	12.5	8.33334	0	0	0	5000	15000	0	0	0	0	0	0	0	0	0	0	0	0	0	0	0	0	0	0	0	0	0	0	0	0	0	0	0	0	0	0	0	0	0
-199.56	48466.7	704.167	91.6667	45.8334	20.8333	33.3333	29.1667	20.8333	50	8.33334	0	16.6667	0	0	0	0	0	0	0	0	0	0	0	0	0	0	0	0	0	0	0	0	0	0	0	0	0	0	0	0	0	0	0	0	0	0	0	0	0
-142.543	480140	870.833	316.667	5320.83	12.5	66.6667	37.5	87.5	62.5	0	16.6667	0	12.5	0	0	0	0	0	0	0	0	0	0	0	0	0	0	0	0	0	0	0	0	0	0	0	0	0	0	0	0	0	0	0	0	0	0	0	0
-85.5259	78665024	174401	131700	37404.2	1125	245.833	233.333	158.333	125	54.1667	70.8334	4.16667	0	0	0	0	0	0	0	0	0	0	0	0	0	0	0	0	0	0	0	0	0	0	0	0	0	0	0	0	0	0	0	0	0	0	0	0	0
-28.5086	1.18487e+06	74487	10949.6	2163.66	833.333	200	150	195.833	166.667	125	91.6667	70.8334	20.8333	16.6667	0	8.33334	0	8.33334	0	0	0	0	0	0	0	0	0	0	0	0	0	0	0	0	0	0	0	0	0	0	0	0	0	0	0	0	0	0	0
28.5086	373147	31508.8	7223.38	4034.45	2204.17	891.668	329.167	195.833	125	95.8334	83.3334	37.5	16.6667	0	8.33334	0	0	0	0	0	0	0	0	0	0	0	0	0	0	0	0	0	0	0	0	0	0	0	0	0	0	0	0	0	0	0	0	0	0
85.5259	255599	34811.5	18407.4	3206.65	152.249	243.434	154.17	25.0008	66.6667	29.1667	0	0	0	0	0	0	0	0	0	0	0	0	0	0	0	0	0	0	0	0	0	0	0	0	0	0	16.6667	0	0	0	0	0	0	0	0	0	0	0	0
142.543	1.69006e+06	208225	40663.6	5791.09	1202.45	1225.98	295.676	93.4319	11.8601	0.00150144	0	0	0	0	0	0	0	0	0	0	0	0	0	0	0	0	0	0	0	0	0	0	0	8.33334	8.33334	0	33.3333	25	8.33334	4.16667	0	0	0	0	8.33334	0	0	0	0
199.56	9330960	817837	139470	15317.1	3481.23	774.713	693.464	23.7157	687.533	4.16667	0	0	166.667	583.333	0	0	0	0	0	0	0	0	0	0	0	0	0	0	0	0	0	0	0	0	8.33334	16.6667	20.8333	0	8.33334	0	0	0	0	8.33334	0	0	0	0	8.33334
256.578	16922954	1.55451e+06	322049	40863.3	17847.1	7400.31	4028.57	2017.57	673.912	669.746	1339.49	0	83.3333	166.667	0	0	0	0	0	0	0	0	0	0	0	0	0	0	0	0	4.16667	4.16667	0	4.16667	8.33334	0	0	0	16.6667	0	0	0	8.33334	0	0	8.33334	0	0	0
313.595	35444784	3847000	839526	221592	32233.4	9123.99	8.33334	4.16667	0	8.33334	0	0	0	0	0	0	0	0	0	0	0	0	0	0	0	0	0	0	0	0	0	4.16667	0	4.16667	4.16667	0	0	0	0	0	0	0	0	8.33334	0	0	0	0	0
370.612	76012888	6805326	1.2027e+06	293778	84439.7	38001.1	25330.1	8450.07	0	4220.87	0	0	0	0	4.16667	0	0	0	0	0	0	0	0	250	250	0	0	4.16667	0	0	0	4.16667	0	0	0	0	0	0	0	0	0	0	0	0	0	0	0	0	0
427.63	26276210	2.97662e+06	677505	84480.6	25337.7	12688.3	25346	16908.5	8446.63	8441.74	0	0	0	0	0	0	4.16667	4.16667	0	0	0	0	250	250	0	0	0	0	0	0	0	0	4.16667	8.33334	0	0	0	0	0	0	4.16667	0	4.16667	4.16667	4.16667	0	8.33334	0	0
484.647	9137444	1.15678e+06	345210	66343	14671.5	4241.7	4.16667	0	8441.74	8.33334	8445.91	4225.04	4225.04	8.33334	0	0	4.16667	0	0	0	0	4.16667	0	0	0	0	0	0	0	0	0	0	8.33334	4.16667	0	0	0	0	0	0	0	0	0	0	0	0	0	0	0
541.664	4.68762e+06	854580	281438	97624	19880.1	8.33334	16.6667	12.5	0	4.16667	0	0	0	4.16667	4.16667	4220.87	0	0	0	0	0	0	0	0	0	0	0	0	0	0	0	0	4.16667	0	0	8.33334	0	583.333	250	0	0	0	0	0	0	0	0	0	0
598.681	4724765	1.4671e+06	412877	45994.2	15667.6	5216.97	0	0	0	0	0	0	0	0	0	0	0	0	0	0	0	0	0	0	0	0	0	0	0	0	0	0	0	0	0	0	0	166.667	0	0	0	0	0	0	0	0	0	0	0
655.699	11376651	2981918	635990	139896	10438.1	0	0	0	0	0	0	0	0	0	0	0	0	0	0	0	0	0	0	0	0	0	0	0	0	0	0	0	0	0	0	0	0	0	0	0	0	0	0	0	0	0	0	0	0
712.716	28426294	5135445	954213	133684	20876	15654.8	5216.97	10433.9	5216.97	0	0	0	0	0	0	0	0	0	0	0	0	0	0	0	0	0	0	0	0	0	0	0	0	0	0	0	0	0	0	0	0	0	0	0	0	0	0	0	0
769.733	48722740	6.92011e+06	1.26777e+06	234814	93924.1	31309.9	15650.9	20867.9	5216.97	15650.9	5216.73	0	0	5216.97	0	0	5216.97	0	0	0	0	0	0	0	0	0	0	0	0	0	0	0	0	0	0	0	0	0	0	0	0	0	0	0	0	0	0	0	0
826.75	44029964	6.15039e+06	1.30827e+06	228219	93926.2	57386.5	57386.5	26084.9	41735.1	36518.6	15650.9	5216.97	5216.97	5216.97	0	0	0	0	0	0	0	0	0	0	0	0	0	0	0	0	0	0	0	0	0	0	0	0	0	0	0	0	0	0	0	0	0	0	0
883.768	34807296	4.5588e+06	1.05364e+06	255552	138187	78278.1	52182.1	62611.9	41736.2	10434	20867.7	10433.9	5216.97	15650.9	0	5216.97	5216.97	0	0	0	0	0	0	0	0	0	0	0	0	0	0	0	0	0	0	0	0	0	0	0	0	0	0	0	0	0	0	0	0
940.785	25689024	3.91405e+06	935029	134583	39145.2	36576.9	20905.3	20875	5.0825	5217.12	5217.06	10433.8	5217	0.0518399	5217.03	0.00740571	0.0148114	5217	0.0148114	0	0	0	0	0	0	0	0	0	0	0	0	0	0	0	0	0	0	0	0	0	0	0	0	0	0	0	0	0	0
997.802	16368581	3.38354e+06	885495	159377	60216.8	4011.51	52.8554	3904.25	54.3169	13.2609	3.56581	2.76847	1.24785	0.856585	0.487538	6.02521	0.0518399	0.0296228	0.324612	0	0	0.00740571	0	0	0	0	0	0	0	0	0	0	0	0	0	0	0	0	0	0	0	0	0	0	0	0	0	0	0
1054.82	13967969	3003427	989661	194094	57081.6	8478.84	4108.25	171.149	149.373	61.9235	47.6468	13.9595	17.5783	22.1228	2.53765	8.19792	0.664036	0.0148114	0.0222171	0.0148114	0.00740571	0	0	0	0	0	0	0	0	0	0	0	0	0	0	0	0	0	0	0	0	0	0	0	0	0	0	0	0
1111.84	16826026	3.72105e+06	1359932	273332	68806.5	21417.6	12430.7	4408.59	12147.1	302.35	265.704	94.8006	58.8377	30.3483	15.956	7.78774	0.627008	1.2392	0.309801	0.619602	0	0	0	11.8579	0	0	0	0	0	0	0	0	0	0	0	0	0	0	0	0	0	0	0	0	0	0	0	0	0
1168.85	23731532	5066592	1.42496e+06	304368	83455.3	37850.8	42640	12931	1003.45	8991.68	4184.25	8026.18	135.681	83.7439	3942.05	63.3237	3880.31	31.2528	12.5394	12.8506	5.92894	0.309801	0	0	11.8579	0	0	0	0	0	0	0	0	0	0	0	0	0	0	0	0	0	0	0	0	0	0	0	0
1225.87	27088868	5461928	1.4771e+06	326725	129424	72712	36997	52750.7	41460	39774.6	27766.3	31317	23419.3	3998.18	7870.97	7827.59	62.0184	31.0092	19.4625	5.92894	6.23734	0	0	5.92894	5.92894	0	5.92894	0	0	0	0	0	0	0	0	0	0	0	0	0	0	0	0	0	0	0	0	0	0
1282.89	30918544	6723412	1.76901e+06	444028	145046	73524.9	54100.1	61739.9	47103.1	37601.8	24802.5	9223.71	2073.97	2895.83	318.876	225.818	1922.09	630.472	163.086	11.8565	11.8565	0	0	0	0	0	0	0	0	0	0	0	0	0	0	0	0	0	0	0	0	0	0	0	0	0	0	0	0
1339.91	29129840	6.25181e+06	1.91854e+06	462382	166328	52884.1	17599.2	13556.1	5466.03	3613.95	3225.77	5283.46	3789.73	1089.03	694.885	1417.42	81.2002	81.2002	5.92754	0	0	0	0	0	0	0	0	0	0	0	0	0	0	0	0	0	0	0	0	0	0	0	0	0	0	0	0	0	0
1396.92	25313370	6081957	1.83326e+06	544942	173082	76208.4	23383.3	11580.5	10454.8	11416.1	3284.5	4932.04	4220.5	5.92754	477.207	0	0	5.92754	0	0	0	0	0	0	0	0	0	0	0	0	0	0	0	0	0	0	0	0	0	0	0	0	0	0	0	0	0	0	0
1453.94	34036192	7983726	2.67144e+06	1.05913e+06	396503	171366	90729.4	45063.5	27857.8	17280	12986.4	2863.24	2391.47	1431.62	0	0	0	0	0	0	0	0	0	0	0	0	0	0	0	0	0	0	0	0	0	0	0	0	0	0	0	0	0	0	0	0	0	0	0
1510.96	30305724	7758259	2670434	1.00504e+06	389961	146433	72700.2	25152.9	10981.7	4291.66	477.207	0	477.207	0	0	0	0	0	0	0	0	0	0	0	0	0	0	0	0	0	0	0	0	0	0	0	0	0	0	0	0	0	0	0	0	0	0	0	0
1567.97	11694419	2.94664e+06	808379	221754	82946.7	21073.4	3361.6	5.92894	0	0	0	0	0	0	0	0	0	0	0	0	0	0	0	0	0	0	0	0	0	0	0	0	0	0	0	0	0	0	0	0	0	0	0	0	0	0	0	0	0
1624.99	1.4505e+06	327357	79405.6	18674.5	3013.79	1029.69	0	0	0	0	0	0	0	0	0	0	0	0	0	0	0	0	0	0	0	0	0	0	0	0	0	0	0	0	0	0	0	0	0	0	0	0	0	0	0	0	0	0	0
1682.01	115549	25666.9	3702.38	100.312	34.4507	0	0	0	0	0	0	0	0	0	0	0	0	0	0	0	0	0	0	0	0	0	0	0	0	0	0	0	0	0	0	0	0	0	0	0	0	0	0	0	0	0	0	0	0
1739.03	8926.34	2574.11	543.23	20.8333	4.16667	4.16667	0	0	0	0	0	0	0	0	0	0	0	0	0	0	0	0	0	0	0	0	0	0	0	0	0	0	0	0	0	0	0	0	0	0	0	0	0	0	0	0	0	0	0
1796.04	549.161	36.8565	16.6667	4.16667	0	0	0	0	0	0	0	0	0	0	0	0	0	0	0	0	0	0	0	0	0	0	0	0	0	0	0	0	0	0	0	0	0	0	0	0	0	0	0	0	0	0	0	0	0
1853.06	14.2623	0	10.0956	0	0	0	0	0	0	0	0	0	0	0	0	0	0	0	0	0	0	0	0	0	0	0	0	0	0	0	0	0	0	0	0	0	0	0	0	0	0	0	0	0	0	0	0	0	0
1910.08	0	0	0	0	0	0	0	0	0	0	0	0	0	0	0	0	0	0	0	0	0	0	0	0	0	0	0	0	0	0	0	0	0	0	0	0	0	0	0	0	0	0	0	0	0	0	0	0	0
1967.1	0	0	0	0	0	0	0	0	0	0	0	0	0	0	0	0	0	0	0	0	0	0	0	0	0	0	0	0	0	0	0	0	0	0	0	0	0	0	0	0	0	0	0	0	0	0	0	0	0
2024.11	0	0	0	0	0	0	0	0	0	0	0	0	0	0	0	0	0	0	0	0	0	0	0	0	0	0	0	0	0	0	0	0	0	0	0	0	0	0	0	0	0	0	0	0	0	0	0	0	0
		113.74	258.236
		113.74	258.236
		113.74	258.236
		113.74	258.236
		113.74	258.236
		113.74	258.236
		113.74	258.236
		113.74	258.236
[truncated: 15 more columns]
